# Supplementary material for: Therapeutic Potential of Chlorhexidine-Loaded Calcium Hydroxide-Based Intracanal Medications in Endo-Periodontal Lesions: An Ex Vivo and In Vitro Study
Source: Antibiotics (Basel). 2023 Sep 7;12(9):1416. doi: 10.3390/antibiotics12091416 (PMC10525524; doi:10.3390/antibiotics12091416)
Supplement: Supplementary file 1 [file antibiotics-12-01416-s001.zip]

Archive with 1 entries (1 files):
- antibiotics-2514312-supplementary.pdf
